# Supplementary material for: Treatment with midostaurin and other FLT3 targeting inhibitors is associated with an increased risk of cardiovascular adverse events in patients who underwent allogeneic hematopoietic stem cell transplantation with FLT3-mutated AML
Source: Ann Hematol. 2023 Aug 8;102(10):2903–8. doi: 10.1007/s00277-023-05396-y (PMC10492676; doi:10.1007/s00277-023-05396-y)
Supplement: Supplementary file 6 — Supplementary file6 (XLSX 15 KB) [file 277_2023_5396_MOESM6_ESM.xlsx]

## Sheet: Supp Table S1
Common terminology criteria of adverse events, grades (0-5)	Number of documented specific CAEs
Mido/FLT3i n=20/34 patients with CAE		G1	G2	G3	G4	G5	n total = 34 patients
Hypertension, n (%)	4		3 (8,1)	1 (2,7)
NSTEMI/Myocardial infarction, n (%)	2		2 (5,4)
Atrial fibrillation, n (%)	1		1 (2,7)
Heart failure, n (%)	8	1 (2,7)	2 (5,4)	2 (5,4)	2 (5,4)	1 (2,7)
Atrial tachycardia (VES, Torsades des pointes, Sick sinus syndrome, TAA) n (%)	3		2 (5,4)		1 (2,7)
Long QTc, n (%)	3	1 (2,7)	2 (5,4)
Embolism, n (%)	1			1 (2,7)
Valvular heart disease, n (%)	2	1 (2,7)	1 (2,7)
Left ventricular systolic disfunction, n (%)	1			1 (2,7)
Biventricular cardiomyopathy, n (%)	4	1 (2,7)		3 (8,1)
Ventricular fibrillation n (%)	1				1 (2,7)
Conduction disorder n (%)	3	2 (5,4)	1 (2,7)
Restricitive cardiomyopathy, n (%)	1	1 (2,7)
Myocarditis, n (%)	3		2 (5,4)	1 (2,7)
Pericarditis, n (%)	0
Atrial flutter, (%)	0
	37
*n=10 patients developed more than one CAE: n=1 developed three grade 4 CAE and one grade 2 CAE, n=1 developed one grade 4 and one grade 3 CAE, n=1 developed one grade 5 and one grade 3 CAE, n= 2 developed one grade 2 and one grade 1 CAE, n=1 developed three grade 3 and 1 grade 2 CAE, n=2 developed one grade 3 and one grade 2 CAE, n=1 developed two grade 1 CAE, n=1 developed two grade 3 and two g…
No Mido/FLT3i n=19/98 patients with CAE		G1	G2	G3	G4	G5
Hypertension, n (%)	3				3 (10,4)
NSTEMI/Myocardial infarction, n (%)	0
Atrial fibrillation, n (%)	4	1 (3,4)	2 (6,9)		1 (3,4)
Heart failure, n (%)	5			5 (17,2)
Atrial tachycardia (VES, Torsades des pointes, Sick sinus syndrome) n (%)	3		3 (10,4)
Long QTc, n (%)	0
Embolism, n (%)	0
Valvular heart disease, n (%)	2		2 (6,9)
Left ventricular systolic disfunction, n (%)	5			5 (17,2)
Biventricular cardiomyopathy, n (%)	1		1 (3,4)
Ventricular fibrillation , n (%)	0
Conduction disorder n (%)	3	2 (6,9)	1 (3,4)
Restricitive cardiomyopathy, n (%)	0
Myocarditis, n (%)	0
Pericarditis, n (%)	2		2 (6,9)
Atrial flutter, (%)	1			1 (3,4)
	29
*n=8 patients developed more than one CAE:

## Sheet: Supp Table S2
"Mido/FLT3i group"
Distribution CAE of patients with more than one CAE with respect to CTCAE grading
	G1	G2	G3	G4	G5
1		1		3
2			1	1
3			1		1
4	1	1
5		1	3
6		1	1
7	2
8	1	2	2
9	1	1
10		1	1
"No Mido/FLT3i group"
Distribution CAE of patients with more than one CAE with respect to CTCAE grading
Patients	G1	G2	G3	G4	G5
1		2
2	1		1
3	1	2
4		2	1
5			1	1
6		1	1
7	1		1
8			1	1
